# Supplementary material for: ﻿Two new cave Hyleoglomeris species (Glomerida, Glomeridae) from northern Vietnam
Source: Zookeys. 2022 Jun 24;1108:161–74. doi: 10.3897/zookeys.1108.85423 (PMC9848618; doi:10.3897/zookeys.1108.85423)
Supplement: XML Treatment for Hyleoglomeris halang [file zookeys.1108.85423-treatment1.xml]

<!DOCTYPE tp:taxon-treatment
  PUBLIC "-//TaxonX//DTD Taxonomic Treatment Publishing DTD v0 20100105//EN" "tax-treatment-NSO.dtd">
<tp:taxon-treatment xmlns:tp="http://www.plazi.org/taxpub"><tp:treatment-meta><kwd-group><label>Taxon classification</label><kwd>
                <named-content content-type="kingdom">Animalia</named-content>
              </kwd><kwd>
                <named-content content-type="order">Glomerida</named-content>
              </kwd><kwd>
                <named-content content-type="family">Glomeridae</named-content>
              </kwd></kwd-group><mixed-citation publication-type="journal"><person-group><name><surname>Kuroda</surname><given-names>Mai</given-names></name><name><surname>Eguchi</surname><given-names>Katsuyuki</given-names></name><name><surname>Oguri</surname><given-names>Emiko</given-names></name><name><surname>Nguyen</surname><given-names>Anh D.</given-names></name></person-group><article-title>﻿Two new cave <italic><tp:taxon-name><tp:taxon-name-part taxon-name-part-type="genus" reg="Hyleoglomeris">Hyleoglomeris</tp:taxon-name-part></tp:taxon-name></italic> species (<tp:taxon-name><tp:taxon-name-part taxon-name-part-type="order">Glomerida</tp:taxon-name-part></tp:taxon-name>, <tp:taxon-name><tp:taxon-name-part taxon-name-part-type="family">Glomeridae</tp:taxon-name-part></tp:taxon-name>) from northern Vietnam</article-title><source>Zookeys</source><day>24</day><month>06</month><year>2022</year><volume>1108</volume><fpage>161</fpage><lpage>174</lpage><pub-id pub-id-type="doi">10.3897/zookeys.1108.85423</pub-id></mixed-citation></tp:treatment-meta><tp:nomenclature><label>﻿</label><tp:taxon-name>
              <object-id xmlns:xlink="http://www.w3.org/1999/xlink" content-type="arpha" xlink:type="simple">2B6FD3D5-2291-59F0-A245-2FD410E545D2</object-id>
              <tp:taxon-name-part taxon-name-part-type="genus" reg="Hyleoglomeris">Hyleoglomeris</tp:taxon-name-part>
              <tp:taxon-name-part taxon-name-part-type="species" reg="halang">halang</tp:taxon-name-part>
              <object-id xmlns:xlink="http://www.w3.org/1999/xlink" content-type="zoobank" xlink:type="simple">https://zoobank.org/91A73C3E-10AC-4273-9757-1996DCFBC138</object-id>
            </tp:taxon-name><tp:taxon-authority>Kuroda, Nguyen &amp; Eguchi</tp:taxon-authority><tp:taxon-status xmlns:xlink="http://www.w3.org/1999/xlink" xlink:type="simple">sp. nov.</tp:taxon-status><xref ref-type="fig" rid="F1">Figs 1</xref><xref ref-type="fig" rid="F2">, 2</xref><xref ref-type="fig" rid="F3">, 3</xref><xref ref-type="fig" rid="F4">, 4</xref><xref ref-type="fig" rid="F5">, 5</xref></tp:nomenclature><tp:treatment-sec sec-type="material" id="SECID0E2IAC"><title>Material examined.</title><p><bold><italic>Holotype</italic>.</bold> Vietnam: male, Cao Bang Province, Ha Lang District, Duc Quang commune, Quang Hoai village, Nguom Hang cave, <named-content xmlns:xlink="http://www.w3.org/1999/xlink" content-type="dwc:verbatimCoordinates" xlink:type="simple"><named-content content-type="geo-json" specific-use="{&#34;type&#34;:&#34;Point&#34;,&#34;coordinates&#34;:[106.669200,22.720800]}" id="NCID0EJJAC" xlink:type="simple">22.7208N, 106.6692E</named-content></named-content>, 10 Oct 2020, coll. AD Nguyen, VD Dang &amp; VT Mai (<abbrev xmlns:xlink="http://www.w3.org/1999/xlink" content-type="institution" xlink:title="Institute of Ecology and Biological Resources" id="ABBRID0EOJAC" xlink:type="simple">IEBR</abbrev>-Myr 898H). <bold><italic>Paratypes</italic>.</bold> Vietnam: 1 male, 1 female; Cao Bang Province, Ha Lang District, Duc Quang commune, Quang Hoai village, Nguom Hang cave, <named-content xmlns:xlink="http://www.w3.org/1999/xlink" content-type="dwc:verbatimCoordinates" xlink:type="simple"><named-content content-type="geo-json" specific-use="{&#34;type&#34;:&#34;Point&#34;,&#34;coordinates&#34;:[106.669200,22.720800]}" id="NCID0E1JAC" xlink:type="simple">22.7208N, 106.6692E</named-content></named-content>, 10 Oct 2020, coll. AD Nguyen, VD Dang &amp; VT Mai (<abbrev xmlns:xlink="http://www.w3.org/1999/xlink" content-type="institution" xlink:title="Institute of Ecology and Biological Resources" id="ABBRID0E6JAC" xlink:type="simple">IEBR</abbrev>-Myr 898P); 1 male, 1 female; Cao Bang Province, Ha Lang District, Duc Quang commune, Quang Hoai village, Nguom Hang cave, <named-content xmlns:xlink="http://www.w3.org/1999/xlink" content-type="dwc:verbatimCoordinates" xlink:type="simple"><named-content content-type="geo-json" specific-use="{&#34;type&#34;:&#34;Point&#34;,&#34;coordinates&#34;:[106.669200,22.720800]}" id="NCID0EHKAC" xlink:type="simple">22.7208N, 106.6692E</named-content></named-content>, 15 March 2022, coll. AD Nguyen &amp; DD Nguyen (<abbrev xmlns:xlink="http://www.w3.org/1999/xlink" content-type="institution" xlink:title="Institute of Ecology and Biological Resources" id="ABBRID0EMKAC" xlink:type="simple">IEBR</abbrev>-Myr 926).</p></tp:treatment-sec><tp:treatment-sec sec-type="diagnosis" id="SECID0ERKAC"><title>Diagnosis.</title><p>The species differs from its congeners in having a distinct body color pattern of white with oval-black spots on terga 4 and 5 and tadpole-shaped black bands on the thoracic shield and terga 6–9; telopods with a large, square/rectangular, slightly concave medially, sparsely setose, central syncoxital lobe; and syncoxital horns ~ 1.5 × as long as the lobe.</p><p>The new species can be keyed out at the 26<sup>th</sup> node in <xref ref-type="bibr" rid="B5">Golovatch et al. (2006)</xref>, characterized by a thoracic shield and pygidium that are entirely or mainly light and whitish to brown, as well as spots or markings, when present, that is darker than the background. Thus, this species can be grouped with <italic><tp:taxon-name><tp:taxon-name-part taxon-name-part-type="genus" reg="Hyleoglomeris">Hyleoglomeris</tp:taxon-name-part><tp:taxon-name-part taxon-name-part-type="species" reg="triangulifera">triangulifera</tp:taxon-name-part></tp:taxon-name></italic> Attems, 1938 and <italic><tp:taxon-name><tp:taxon-name-part taxon-name-part-type="genus" reg="Hyleoglomeris">Hyleoglomeris</tp:taxon-name-part><tp:taxon-name-part taxon-name-part-type="species" reg="siamensis">siamensis</tp:taxon-name-part></tp:taxon-name></italic> (Silvestri, 1917). However, its smaller size distinguishes it from both species (3.5 mm wide vs. 6.5 mm and 5.0 mm wide).</p><fig id="F1" position="float" orientation="portrait"><object-id xmlns:xlink="http://www.w3.org/1999/xlink" content-type="doi" xlink:type="simple">10.3897/zookeys.1108.85423.figure1</object-id><object-id xmlns:xlink="http://www.w3.org/1999/xlink" content-type="arpha" xlink:type="simple">9599184E-1ECC-5857-902C-45EE0B6FB531</object-id><label>Figure 1.</label><caption><p><bold>A</bold><italic><tp:taxon-name><tp:taxon-name-part taxon-name-part-type="genus" reg="Hyleoglomeris">Hyleoglomeris</tp:taxon-name-part><tp:taxon-name-part taxon-name-part-type="species" reg="halang">halang</tp:taxon-name-part></tp:taxon-name></italic> Kuroda, Nguyen &amp; Eguchi, sp. nov. <bold>B</bold> Nguom Hang cave, entrance zone. Images not to scale.</p></caption><graphic xmlns:xlink="http://www.w3.org/1999/xlink" xlink:href="zookeys-1108-161_article-85423__-g001.jpg" position="float" orientation="portrait" xlink:type="simple" id="oo_705323.jpg"><uri content-type="original_file" xlink:type="simple">https://binary.pensoft.net/fig/705323</uri></graphic></fig></tp:treatment-sec><tp:treatment-sec sec-type="etymology" id="SECID0EQMAC"><title>Etymology.</title><p>The new species is named after the Ha Lang District where the types were found. Noun in apposition.</p></tp:treatment-sec><tp:treatment-sec sec-type="description" id="SECID0EVMAC"><title>Description.</title><p>Body length 6 mm, width of the second segment ca. 3.5 mm. Coloration shown as in Figs <xref ref-type="fig" rid="F2">2</xref> and <xref ref-type="fig" rid="F3">3</xref>. Generally white with a line of symmetrical, marbled, black, oval spots at terga 4 and 5, tadpole-shaped black bands on thoracic shield and terga 6–9. Anal shield white, with two laterally symmetrical triangular black spots.</p><fig id="F2" position="float" orientation="portrait"><object-id xmlns:xlink="http://www.w3.org/1999/xlink" content-type="doi" xlink:type="simple">10.3897/zookeys.1108.85423.figure2</object-id><object-id xmlns:xlink="http://www.w3.org/1999/xlink" content-type="arpha" xlink:type="simple">7DF74D2C-1A60-5E2F-A39B-4034BA83CC70</object-id><label>Figure 2.</label><caption><p><italic><tp:taxon-name><tp:taxon-name-part taxon-name-part-type="genus" reg="Hyleoglomeris">Hyleoglomeris</tp:taxon-name-part><tp:taxon-name-part taxon-name-part-type="species" reg="halang">halang</tp:taxon-name-part></tp:taxon-name></italic> Kuroda, Nguyen &amp; Eguchi, sp. nov., holotype <bold>A</bold> whole body, lateral view, <bold>B</bold> dorsal view <bold>C</bold> collum, anterior view <bold>D</bold> ocelli, sub-anterior view.</p></caption><graphic xmlns:xlink="http://www.w3.org/1999/xlink" xlink:href="zookeys-1108-161_article-85423__-g002.jpg" position="float" orientation="portrait" xlink:type="simple" id="oo_705324.jpg"><uri content-type="original_file" xlink:type="simple">https://binary.pensoft.net/fig/705324</uri></graphic></fig><fig id="F3" position="float" orientation="portrait"><object-id xmlns:xlink="http://www.w3.org/1999/xlink" content-type="doi" xlink:type="simple">10.3897/zookeys.1108.85423.figure3</object-id><object-id xmlns:xlink="http://www.w3.org/1999/xlink" content-type="arpha" xlink:type="simple">B120996E-5438-5103-8D20-63B8B0D8B09D</object-id><label>Figure 3.</label><caption><p><italic><tp:taxon-name><tp:taxon-name-part taxon-name-part-type="genus" reg="Hyleoglomeris">Hyleoglomeris</tp:taxon-name-part><tp:taxon-name-part taxon-name-part-type="species" reg="halang">halang</tp:taxon-name-part></tp:taxon-name></italic> Kuroda, Nguyen &amp; Eguchi, sp. nov., holotype <bold>A</bold> right antenna <bold>B</bold> hyposchism <bold>C</bold> pygidium, posterior view <bold>D</bold> leg-pair 17.</p></caption><graphic xmlns:xlink="http://www.w3.org/1999/xlink" xlink:href="zookeys-1108-161_article-85423__-g003.jpg" position="float" orientation="portrait" xlink:type="simple" id="oo_705325.jpg"><uri content-type="original_file" xlink:type="simple">https://binary.pensoft.net/fig/705325</uri></graphic></fig><p><bold><italic>Head</italic>.</bold> Ocelli 6+1; lenses convex, black contrasting against to a pale blackish background of the head. Tömösváry’s organs transverse and strongly horseshoe-shaped, ~ 2 × as wide and long. Antennae clavate apically; antennomere 6 large, ~ 2.5 × longer than wide; antennal tip with four large, apical sensory cones.</p><p>Collum semi-circular, with a very large marbled white spot in the center and two transverse striae; the other parts of the collum pale black. The thoracic shield has a narrow hyposchism, not reaching the caudal margin, with 12 superficial transverse striae, eight of which cross the dorsum.</p><p>Leg-pair 17 strongly reduced, 4-segmented with a high, regularly rounded, outer coxal lobe (Figs <xref ref-type="fig" rid="F3">3D</xref>, <xref ref-type="fig" rid="F5">5A</xref>). Leg-pair 18 also reduced, but more developed in comparison with leg-pair 17, 4-segmented with a simple V-shaped syncoxital notch.</p><p>Telopods (Figs <xref ref-type="fig" rid="F4">4</xref>, <xref ref-type="fig" rid="F5">5B–D</xref>) with a large, quadrate, slightly concave medially, sparsely setose, central syncoxital lobe (syl) accompanying two setiferous horns (syh), each directed subventrad, 1.5 × longer than the syncoxital lobe, tip crowned with an apical setoid. Prefemur (pre) and femur (fe) with long trichosteles (pret and fet), prefemoral one (pret) longer than femoral one (fet). Prefemur without additional processes. Distomesal process of femur (dpf) large, long, straight, lamelliform; distal part tuberculiform and strongly curved down, directed laterodorsad. Tibia (ti) with a shorter triangular distolateral process (dpt). Tarsus (ta) slightly sigmoid anteriomesad, subacuminate apically with a seta distoventrally.</p><fig id="F4" position="float" orientation="portrait"><object-id xmlns:xlink="http://www.w3.org/1999/xlink" content-type="doi" xlink:type="simple">10.3897/zookeys.1108.85423.figure4</object-id><object-id xmlns:xlink="http://www.w3.org/1999/xlink" content-type="arpha" xlink:type="simple">BCD3A470-06B7-5292-B7D2-0D6BC60AA5BE</object-id><label>Figure 4.</label><caption><p><italic><tp:taxon-name><tp:taxon-name-part taxon-name-part-type="genus" reg="Hyleoglomeris">Hyleoglomeris</tp:taxon-name-part><tp:taxon-name-part taxon-name-part-type="species" reg="halang">halang</tp:taxon-name-part></tp:taxon-name></italic> Kuroda, Nguyen &amp; Eguchi, sp. nov., holotype <bold>A</bold> telopods, anterior view <bold>B</bold> telopods, posterior view.</p></caption><graphic xmlns:xlink="http://www.w3.org/1999/xlink" xlink:href="zookeys-1108-161_article-85423__-g004.jpg" position="float" orientation="portrait" xlink:type="simple" id="oo_705326.jpg"><uri content-type="original_file" xlink:type="simple">https://binary.pensoft.net/fig/705326</uri></graphic></fig><fig id="F5" position="float" orientation="portrait"><object-id xmlns:xlink="http://www.w3.org/1999/xlink" content-type="doi" xlink:type="simple">10.3897/zookeys.1108.85423.figure5</object-id><object-id xmlns:xlink="http://www.w3.org/1999/xlink" content-type="arpha" xlink:type="simple">C787E5DE-D379-5228-A7CB-96CC04C892B7</object-id><label>Figure 5.</label><caption><p><italic><tp:taxon-name><tp:taxon-name-part taxon-name-part-type="genus" reg="Hyleoglomeris">Hyleoglomeris</tp:taxon-name-part><tp:taxon-name-part taxon-name-part-type="species" reg="halang">halang</tp:taxon-name-part></tp:taxon-name></italic> Kuroda, Nguyen &amp; Eguchi, sp. nov., holotype <bold>A</bold> leg-pair 17 <bold>B</bold> syncoxital lobe and syncoxital horns, posterior view <bold>C</bold> left telopod, posterior view <bold>D</bold> left telopod, anterior view. Scale bar: 0.1 mm. Abbreviations: syl = syncoxital lobe, syh = syncoxital horn, pref = prefemur, fe = femur, pret = prefemoral trichostele, fet = femoral trichostele, dpf = distomesal process of femur, ti = tibia, dpt = distolateral process of tibia, ta = tarsus.</p></caption><graphic xmlns:xlink="http://www.w3.org/1999/xlink" xlink:href="zookeys-1108-161_article-85423__-g005.jpg" position="float" orientation="portrait" xlink:type="simple" id="oo_705327.jpg"><uri content-type="original_file" xlink:type="simple">https://binary.pensoft.net/fig/705327</uri></graphic></fig></tp:treatment-sec><tp:treatment-sec sec-type="variability" id="SECID0E3BAE"><title>Variability.</title><p>Syncoxital horns can be 2.0 × longer than the syncoxital lobe, each horn directed ventromesad. Two trichosteles are almost of the same in length.</p></tp:treatment-sec><tp:treatment-sec sec-type="DNA barcode" id="SECID0EBCAE"><title>DNA barcode.</title><p>The COI barcode data (679 bp fragment of the COI) for the paratype was uploaded to GenBank under the accession numbers <ext-link xmlns:xlink="http://www.w3.org/1999/xlink" xlink:href="ON704753" ext-link-type="gen" xlink:type="simple">ON704753</ext-link> and <ext-link xmlns:xlink="http://www.w3.org/1999/xlink" xlink:href="ON704754" ext-link-type="gen" xlink:type="simple">ON704754</ext-link>. The new species shares 86.98% and 85.89% of its identity with <italic><tp:taxon-name><tp:taxon-name-part taxon-name-part-type="genus" reg="Hyleoglomeris">Hyleoglomeris</tp:taxon-name-part><tp:taxon-name-part taxon-name-part-type="species" reg="lobus">lobus</tp:taxon-name-part></tp:taxon-name></italic> Nguyen, Sierwald &amp; Marek, 2019 (<ext-link xmlns:xlink="http://www.w3.org/1999/xlink" xlink:href="MT749402" ext-link-type="gen" xlink:type="simple">MT749402</ext-link>) and <italic><tp:taxon-name><tp:taxon-name-part taxon-name-part-type="genus" reg="Hyleoglomeris">Hyleoglomeris</tp:taxon-name-part><tp:taxon-name-part taxon-name-part-type="species" reg="hoanglien">hoanglien</tp:taxon-name-part></tp:taxon-name></italic> Nguyen, Eguchi &amp; Hwang, 2019 (<ext-link xmlns:xlink="http://www.w3.org/1999/xlink" xlink:href="MH248038" ext-link-type="gen" xlink:type="simple">MH248038</ext-link>), respectively.</p></tp:treatment-sec><tp:treatment-sec sec-type="remarks" id="SECID0ERDAE"><title>Remarks.</title><p>This species is not a true cave inhabitant. However, it was discovered in the cave entrance (Fig. <xref ref-type="fig" rid="F1">1</xref>), and its body is less pigmented with large white areas, suggesting that this species is adapting to a cave-dwelling life.</p></tp:treatment-sec><ref-list><ref id="B5"><mixed-citation xmlns:xlink="http://www.w3.org/1999/xlink" xlink:type="simple"><person-group><name name-style="western"><surname>Golovatch</surname><given-names>SI</given-names></name><name name-style="western"><surname>Geoffroy</surname><given-names>JJ</given-names></name><name name-style="western"><surname>Mauriès</surname><given-names>JP</given-names></name></person-group> (<year>2006</year>) <article-title>Review of the millipede genus <italic><tp:taxon-name><tp:taxon-name-part taxon-name-part-type="genus">Hyleoglomeris</tp:taxon-name-part></tp:taxon-name></italic> Verhoeff, 1910 (<tp:taxon-name><tp:taxon-name-part taxon-name-part-type="class">Diplopoda</tp:taxon-name-part></tp:taxon-name>, <tp:taxon-name><tp:taxon-name-part taxon-name-part-type="order">Glomerida</tp:taxon-name-part></tp:taxon-name>, <tp:taxon-name><tp:taxon-name-part taxon-name-part-type="family">Glomeridae</tp:taxon-name-part></tp:taxon-name>), with descriptions of new species from caves in Southeast Asia.</article-title><source>Zoosystema</source><volume>28</volume>(<issue>4</issue>): <fpage>887</fpage>–<lpage>915</lpage>.</mixed-citation></ref></ref-list></tp:taxon-treatment>
