# Supplementary material for: ﻿Two new cave Hyleoglomeris species (Glomerida, Glomeridae) from northern Vietnam
Source: Zookeys. 2022 Jun 24;1108:161–74. doi: 10.3897/zookeys.1108.85423 (PMC9848618; doi:10.3897/zookeys.1108.85423)
Supplement: XML Treatment for Hyleoglomeris alba [file zookeys.1108.85423-treatment2.xml]

<!DOCTYPE tp:taxon-treatment
  PUBLIC "-//TaxonX//DTD Taxonomic Treatment Publishing DTD v0 20100105//EN" "tax-treatment-NSO.dtd">
<tp:taxon-treatment xmlns:tp="http://www.plazi.org/taxpub"><tp:treatment-meta><kwd-group><label>Taxon classification</label><kwd>
                <named-content content-type="kingdom">Animalia</named-content>
              </kwd><kwd>
                <named-content content-type="order">Glomerida</named-content>
              </kwd><kwd>
                <named-content content-type="family">Glomeridae</named-content>
              </kwd></kwd-group><mixed-citation publication-type="journal"><person-group><name><surname>Kuroda</surname><given-names>Mai</given-names></name><name><surname>Eguchi</surname><given-names>Katsuyuki</given-names></name><name><surname>Oguri</surname><given-names>Emiko</given-names></name><name><surname>Nguyen</surname><given-names>Anh D.</given-names></name></person-group><article-title>﻿Two new cave <italic><tp:taxon-name><tp:taxon-name-part taxon-name-part-type="genus" reg="Hyleoglomeris">Hyleoglomeris</tp:taxon-name-part></tp:taxon-name></italic> species (<tp:taxon-name><tp:taxon-name-part taxon-name-part-type="order">Glomerida</tp:taxon-name-part></tp:taxon-name>, <tp:taxon-name><tp:taxon-name-part taxon-name-part-type="family">Glomeridae</tp:taxon-name-part></tp:taxon-name>) from northern Vietnam</article-title><source>Zookeys</source><day>24</day><month>06</month><year>2022</year><volume>1108</volume><fpage>161</fpage><lpage>174</lpage><pub-id pub-id-type="doi">10.3897/zookeys.1108.85423</pub-id></mixed-citation></tp:treatment-meta><tp:nomenclature><label>﻿</label><tp:taxon-name>
              <object-id xmlns:xlink="http://www.w3.org/1999/xlink" content-type="arpha" xlink:type="simple">ED14ECDE-65F8-52FB-ABC1-2D9997C01BFF</object-id>
              <tp:taxon-name-part taxon-name-part-type="genus" reg="Hyleoglomeris">Hyleoglomeris</tp:taxon-name-part>
              <tp:taxon-name-part taxon-name-part-type="species" reg="alba">alba</tp:taxon-name-part>
              <object-id xmlns:xlink="http://www.w3.org/1999/xlink" content-type="zoobank" xlink:type="simple">https://zoobank.org/C27C76BA-7AD6-4B59-AFE0-6BD5AC9F831F</object-id>
            </tp:taxon-name><tp:taxon-authority>Nguyen, Kuroda &amp; Eguchi</tp:taxon-authority><tp:taxon-status xmlns:xlink="http://www.w3.org/1999/xlink" xlink:type="simple">sp. nov.</tp:taxon-status><xref ref-type="fig" rid="F6">Figs 6</xref><xref ref-type="fig" rid="F7">, 7</xref><xref ref-type="fig" rid="F8">, 8</xref><xref ref-type="fig" rid="F9">, 9</xref><xref ref-type="fig" rid="F10">, 10</xref><xref ref-type="fig" rid="F11">, 11</xref></tp:nomenclature><tp:treatment-sec sec-type="material" id="SECID0E4FAE"><title>Material examined.</title><p><bold><italic>Holotype</italic>.</bold> Vietnam: male; Cao Bang Province, Tra Linh District, Quoc Toan commune, Thang Hen lake, Ky Rang cave, <named-content xmlns:xlink="http://www.w3.org/1999/xlink" content-type="dwc:verbatimCoordinates" xlink:type="simple"><named-content content-type="geo-json" specific-use="{&#34;type&#34;:&#34;Point&#34;,&#34;coordinates&#34;:[106.291100,22.765000]}" id="NCID0ELGAE" xlink:type="simple">22.7650N, 106.2911E</named-content></named-content>, 2 Nov. 2021, leg. AD Nguyen (<abbrev xmlns:xlink="http://www.w3.org/1999/xlink" content-type="institution" xlink:title="Institute of Ecology and Biological Resources" id="ABBRID0EQGAE" xlink:type="simple">IEBR</abbrev>-Myr 919). <bold><italic>Paratypes</italic>.</bold> Vietnam: 2 females, Cao Bang Province, Tra Linh District, Quoc Toan commune, Thang Hen lake, Ky Rang cave, <named-content xmlns:xlink="http://www.w3.org/1999/xlink" content-type="dwc:verbatimCoordinates" xlink:type="simple"><named-content content-type="geo-json" specific-use="{&#34;type&#34;:&#34;Point&#34;,&#34;coordinates&#34;:[106.291100,22.765000]}" id="NCID0E3GAE" xlink:type="simple">22.7650N, 106.2911E</named-content></named-content>, 12 Oct. 2020, leg. AD Nguyen, VT Mai &amp; VD Dang (<abbrev xmlns:xlink="http://www.w3.org/1999/xlink" content-type="institution" xlink:title="Institute of Ecology and Biological Resources" id="ABBRID0EBHAE" xlink:type="simple">IEBR</abbrev>-Myr 917); 1 male, Cao Bang Province, Tra Linh District, Quoc Toan commune, Thang Hen lake, Ky Rang cave, <named-content xmlns:xlink="http://www.w3.org/1999/xlink" content-type="dwc:verbatimCoordinates" xlink:type="simple"><named-content content-type="geo-json" specific-use="{&#34;type&#34;:&#34;Point&#34;,&#34;coordinates&#34;:[106.291100,22.765000]}" id="NCID0EJHAE" xlink:type="simple">22.7650N, 106.2911E</named-content></named-content>, 17 March 2022, leg. AD Nguyen &amp; DD Nguyen (<abbrev xmlns:xlink="http://www.w3.org/1999/xlink" content-type="institution" xlink:title="Institute of Ecology and Biological Resources" id="ABBRID0EOHAE" xlink:type="simple">IEBR</abbrev>-Myr 928).</p></tp:treatment-sec><tp:treatment-sec sec-type="diagnosis" id="SECID0ETHAE"><title>Diagnosis.</title><p>The species can be recognized by a completely troglobiotic form with no eyes, an unpigmented body, and a roundly triangular syncoxital lobe.</p><p>According to <xref ref-type="bibr" rid="B5">Golovatch et al. (2006</xref>, <xref ref-type="bibr" rid="B6">2013</xref>), the new species seems to belong to the troglobiont species group containing <italic><tp:taxon-name><tp:taxon-name-part taxon-name-part-type="genus" reg="Hyleoglomeris">H.</tp:taxon-name-part><tp:taxon-name-part taxon-name-part-type="species" reg="speophila">speophila</tp:taxon-name-part></tp:taxon-name></italic>, <italic><tp:taxon-name><tp:taxon-name-part taxon-name-part-type="genus" reg="Hyleoglomeris">H.</tp:taxon-name-part><tp:taxon-name-part taxon-name-part-type="species" reg="spelaea">spelaea</tp:taxon-name-part></tp:taxon-name></italic>, <italic><tp:taxon-name><tp:taxon-name-part taxon-name-part-type="genus" reg="Hyleoglomeris">H.</tp:taxon-name-part><tp:taxon-name-part taxon-name-part-type="species" reg="cavernicola">cavernicola</tp:taxon-name-part></tp:taxon-name></italic>, <italic><tp:taxon-name><tp:taxon-name-part taxon-name-part-type="genus" reg="Hyleoglomeris">H.</tp:taxon-name-part><tp:taxon-name-part taxon-name-part-type="species" reg="differens">differens</tp:taxon-name-part></tp:taxon-name></italic> Golovatch, Geoffroy &amp; Mauriès, 2006, <italic><tp:taxon-name><tp:taxon-name-part taxon-name-part-type="genus" reg="Hyleoglomeris">H.</tp:taxon-name-part><tp:taxon-name-part taxon-name-part-type="species" reg="reducta">reducta</tp:taxon-name-part></tp:taxon-name></italic> Golovatch, Geoffroy &amp; Mauriès, 2006, and <italic><tp:taxon-name><tp:taxon-name-part taxon-name-part-type="genus" reg="Hyleoglomeris">H.</tp:taxon-name-part><tp:taxon-name-part taxon-name-part-type="species" reg="albicorporis">albicorporis</tp:taxon-name-part></tp:taxon-name></italic> Zhang &amp; Zhang, 1995. These species are characterized by a totally unpigmented body. However, the new species differs from these species in lacking ocelli and the telopods bearing a roundly triangular syncoxital lobe. In contrast, the other species have convex ocelli, telopods with a roundly subtraperziform syncoxital lobe (<italic><tp:taxon-name><tp:taxon-name-part taxon-name-part-type="genus" reg="Hyleoglomeris">H.</tp:taxon-name-part><tp:taxon-name-part taxon-name-part-type="species" reg="speophila">speophila</tp:taxon-name-part></tp:taxon-name></italic>, <italic><tp:taxon-name><tp:taxon-name-part taxon-name-part-type="genus" reg="Hyleoglomeris">H.</tp:taxon-name-part><tp:taxon-name-part taxon-name-part-type="species" reg="cavernicola">cavernicola</tp:taxon-name-part></tp:taxon-name></italic>, <italic><tp:taxon-name><tp:taxon-name-part taxon-name-part-type="genus" reg="Hyleoglomeris">H.</tp:taxon-name-part><tp:taxon-name-part taxon-name-part-type="species" reg="reducta">reducta</tp:taxon-name-part></tp:taxon-name></italic>, <italic><tp:taxon-name><tp:taxon-name-part taxon-name-part-type="genus" reg="Hyleoglomeris">H.</tp:taxon-name-part><tp:taxon-name-part taxon-name-part-type="species" reg="albicorporis">albicorporis</tp:taxon-name-part></tp:taxon-name></italic>), or a subquadrate syncoxital lobe (<italic><tp:taxon-name><tp:taxon-name-part taxon-name-part-type="genus" reg="Hyleoglomeris">H.</tp:taxon-name-part><tp:taxon-name-part taxon-name-part-type="species" reg="spelaea">spelaea</tp:taxon-name-part></tp:taxon-name></italic>), or a roundly triangular syncoxital lobe (<italic><tp:taxon-name><tp:taxon-name-part taxon-name-part-type="genus" reg="Hyleoglomeris">H.</tp:taxon-name-part><tp:taxon-name-part taxon-name-part-type="species" reg="differens">differens</tp:taxon-name-part></tp:taxon-name></italic>).</p></tp:treatment-sec><tp:treatment-sec sec-type="etymology" id="SECID0EGMAE"><title>Etymology.</title><p>From the Latin <italic><tp:taxon-name><tp:taxon-name-part taxon-name-part-type="genus" reg="Hyleoglomeris"/><tp:taxon-name-part taxon-name-part-type="species" reg="alba">alba</tp:taxon-name-part></tp:taxon-name></italic>, meaning white. It was used to emphasize the unpigmented body of the new species.</p></tp:treatment-sec><tp:treatment-sec sec-type="description" id="SECID0EWMAE"><title>Description.</title><p>Body length 4.38 mm, width of the second segment ~ 2.02 mm. Color entirely white, unpigmented (Figs <xref ref-type="fig" rid="F6">6</xref>–<xref ref-type="fig" rid="F8">8</xref>). Ocelli totally absent. TÖmÖsvary’s organ transverse, strongly horseshoe-shaped, ~ 2 × as wide as long (Fig. <xref ref-type="fig" rid="F8">8B</xref>). Antennae long and slender, antennomere, ~ 3 × longer than wide, antennal tip with four apical sensory cones (Fig. <xref ref-type="fig" rid="F8">8A</xref>).</p><fig id="F6" position="float" orientation="portrait"><object-id xmlns:xlink="http://www.w3.org/1999/xlink" content-type="doi" xlink:type="simple">10.3897/zookeys.1108.85423.figure6</object-id><object-id xmlns:xlink="http://www.w3.org/1999/xlink" content-type="arpha" xlink:type="simple">324CCED2-7994-59D5-9B0A-EC6AEC7C8D1D</object-id><label>Figure 6.</label><caption><p><bold>A, B</bold><italic><tp:taxon-name><tp:taxon-name-part taxon-name-part-type="genus" reg="Hyleoglomeris">Hyleoglomeris</tp:taxon-name-part><tp:taxon-name-part taxon-name-part-type="species" reg="alba">alba</tp:taxon-name-part></tp:taxon-name></italic> Nguyen, Kuroda &amp; Eguchi, sp. nov., habitus <bold>C</bold> Ky Rang cave, dark zone. Images not to scale.</p></caption><graphic xmlns:xlink="http://www.w3.org/1999/xlink" xlink:href="zookeys-1108-161_article-85423__-g006.jpg" position="float" orientation="portrait" xlink:type="simple" id="oo_705328.jpg"><uri content-type="original_file" xlink:type="simple">https://binary.pensoft.net/fig/705328</uri></graphic></fig><p>Collum semicircular, with a trace of a transverse oval spot in the center and two distinctly transverse striae (Fig. <xref ref-type="fig" rid="F7">7D</xref>). Second tergum with a narrow hyposchism, not reaching the caudal margin, with seven or eight striae, five or six of which cross the dorsum. Anal shield rounded, very slightly concave medio-caudally (Fig. <xref ref-type="fig" rid="F8">8D</xref>).</p><fig id="F7" position="float" orientation="portrait"><object-id xmlns:xlink="http://www.w3.org/1999/xlink" content-type="doi" xlink:type="simple">10.3897/zookeys.1108.85423.figure7</object-id><object-id xmlns:xlink="http://www.w3.org/1999/xlink" content-type="arpha" xlink:type="simple">1F541FCB-16FE-59F8-A068-832693EEBE7B</object-id><label>Figure 7.</label><caption><p><italic><tp:taxon-name><tp:taxon-name-part taxon-name-part-type="genus" reg="Hyleoglomeris">Hyleoglomeris</tp:taxon-name-part><tp:taxon-name-part taxon-name-part-type="species" reg="alba">alba</tp:taxon-name-part></tp:taxon-name></italic> Nguyen, Kuroda &amp; Eguchi, sp. nov., holotype <bold>A</bold> whole body, dorsal view <bold>B</bold> lateral view <bold>C</bold> ventral view <bold>D</bold> collum, anterior view.</p></caption><graphic xmlns:xlink="http://www.w3.org/1999/xlink" xlink:href="zookeys-1108-161_article-85423__-g007.jpg" position="float" orientation="portrait" xlink:type="simple" id="oo_705329.jpg"><uri content-type="original_file" xlink:type="simple">https://binary.pensoft.net/fig/705329</uri></graphic></fig><fig id="F8" position="float" orientation="portrait"><object-id xmlns:xlink="http://www.w3.org/1999/xlink" content-type="doi" xlink:type="simple">10.3897/zookeys.1108.85423.figure8</object-id><object-id xmlns:xlink="http://www.w3.org/1999/xlink" content-type="arpha" xlink:type="simple">1CE05D2F-373A-58A0-AE26-E490AE14E25B</object-id><label>Figure 8.</label><caption><p><italic><tp:taxon-name><tp:taxon-name-part taxon-name-part-type="genus" reg="Hyleoglomeris">Hyleoglomeris</tp:taxon-name-part><tp:taxon-name-part taxon-name-part-type="species" reg="alba">alba</tp:taxon-name-part></tp:taxon-name></italic> Nguyen, Kuroda &amp; Eguchi, sp. nov., holotype <bold>A</bold> left antenna <bold>B</bold> right antenna and Tömösváry’s organ <bold>C</bold> left hyposchism, dorsal view <bold>D</bold> pygidium, posterior view.</p></caption><graphic xmlns:xlink="http://www.w3.org/1999/xlink" xlink:href="zookeys-1108-161_article-85423__-g008.jpg" position="float" orientation="portrait" xlink:type="simple" id="oo_705330.jpg"><uri content-type="original_file" xlink:type="simple">https://binary.pensoft.net/fig/705330</uri></graphic></fig><p>Leg-pair 17 (Figs <xref ref-type="fig" rid="F9">9A</xref>, <xref ref-type="fig" rid="F11">11A</xref>) strongly reduced, with four podomeres, with a high, regularly rounded, outer coxal lobe; coxa with an apical setiferous spine; leg-pair 18 (Figs <xref ref-type="fig" rid="F9">9B</xref>, <xref ref-type="fig" rid="F11">11B</xref>) also strongly reduced, but more developed in comparison with leg-pair 17, with four podomeres, and a simple V-shaped syncoxital notch.</p><fig id="F9" position="float" orientation="portrait"><object-id xmlns:xlink="http://www.w3.org/1999/xlink" content-type="doi" xlink:type="simple">10.3897/zookeys.1108.85423.figure9</object-id><object-id xmlns:xlink="http://www.w3.org/1999/xlink" content-type="arpha" xlink:type="simple">313F25CB-F265-506E-BBC3-C21B76F0DF2B</object-id><label>Figure 9.</label><caption><p><italic><tp:taxon-name><tp:taxon-name-part taxon-name-part-type="genus" reg="Hyleoglomeris">Hyleoglomeris</tp:taxon-name-part><tp:taxon-name-part taxon-name-part-type="species" reg="alba">alba</tp:taxon-name-part></tp:taxon-name></italic> Nguyen, Kuroda &amp; Eguchi, sp. nov., holotype <bold>A</bold> leg-pair 17 <bold>B</bold> leg 18 <bold>C</bold> left telopod, anterior view <bold>D</bold> subposterior view.</p></caption><graphic xmlns:xlink="http://www.w3.org/1999/xlink" xlink:href="zookeys-1108-161_article-85423__-g009.jpg" position="float" orientation="portrait" xlink:type="simple" id="oo_705331.jpg"><uri content-type="original_file" xlink:type="simple">https://binary.pensoft.net/fig/705331</uri></graphic></fig><p>Telopods (Figs <xref ref-type="fig" rid="F9">9C, D</xref>, <xref ref-type="fig" rid="F10">10</xref>, <xref ref-type="fig" rid="F11">11C–E</xref>) with a roundly triangular, sparsely setose, central syncoxital lobe (syl) accompanying two setiferous syncoxital horns (syh), each directed ventrad, slightly longer than the syncoxital lobe, tip crowned with an apical setoid. Prefemur (pre) and femur (fe) with long trichosteles (pret and fet), prefemoral one (pret) longer than femoral one (fet). Prefemur without additional processes. Distomesal process of femur (dpf) large, long, straight, rectangular; distal part tuberculiform and strongly curved downwards, directed laterodorsad. Tibia (ti) with a shorter triangular distolateral process (dpt). Tarsus (ta) slightly sigmoid anteriomesad, subacuminate apically, with a seta distoventrally.</p><fig id="F10" position="float" orientation="portrait"><object-id xmlns:xlink="http://www.w3.org/1999/xlink" content-type="doi" xlink:type="simple">10.3897/zookeys.1108.85423.figure10</object-id><object-id xmlns:xlink="http://www.w3.org/1999/xlink" content-type="arpha" xlink:type="simple">3F5225B2-9C30-579E-A544-35F2ABEC39B3</object-id><label>Figure 10.</label><caption><p><italic><tp:taxon-name><tp:taxon-name-part taxon-name-part-type="genus" reg="Hyleoglomeris">Hyleoglomeris</tp:taxon-name-part><tp:taxon-name-part taxon-name-part-type="species" reg="alba">alba</tp:taxon-name-part></tp:taxon-name></italic> Nguyen, Kuroda &amp; Eguchi, sp. nov., holotype <bold>A</bold> right telopod and syncoxital lobe, posterior view <bold>B</bold> anterior view.</p></caption><graphic xmlns:xlink="http://www.w3.org/1999/xlink" xlink:href="zookeys-1108-161_article-85423__-g010.jpg" position="float" orientation="portrait" xlink:type="simple" id="oo_705332.jpg"><uri content-type="original_file" xlink:type="simple">https://binary.pensoft.net/fig/705332</uri></graphic></fig><fig id="F11" position="float" orientation="portrait"><object-id xmlns:xlink="http://www.w3.org/1999/xlink" content-type="doi" xlink:type="simple">10.3897/zookeys.1108.85423.figure11</object-id><object-id xmlns:xlink="http://www.w3.org/1999/xlink" content-type="arpha" xlink:type="simple">E30485F7-B759-5A56-8BB2-EE4DF7B7C215</object-id><label>Figure 11.</label><caption><p><italic><tp:taxon-name><tp:taxon-name-part taxon-name-part-type="genus" reg="Hyleoglomeris">Hyleoglomeris</tp:taxon-name-part><tp:taxon-name-part taxon-name-part-type="species" reg="alba">alba</tp:taxon-name-part></tp:taxon-name></italic> Nguyen, Kuroda &amp; Eguchi, sp. nov., holotype <bold>A</bold> leg-pair 17 <bold>B</bold> leg-pair 18 <bold>C</bold> syncoxital lobe and syncoxital horns <bold>D</bold> left telopod, anterior view <bold>E</bold> subposterior view. Scale bar: 0.1 mm. Abbreviations: syl = syncoxital lobe, syh = syncoxital horn, pref = prefemur, fe = femur, pret = prefemoral trichostele, fet = femoral trichostele, dpf = distomesal process of femur, ti = tibia, dpt = distolateral process of tibia, ta = tarsus.</p></caption><graphic xmlns:xlink="http://www.w3.org/1999/xlink" xlink:href="zookeys-1108-161_article-85423__-g011.jpg" position="float" orientation="portrait" xlink:type="simple" id="oo_705333.jpg"><uri content-type="original_file" xlink:type="simple">https://binary.pensoft.net/fig/705333</uri></graphic></fig></tp:treatment-sec><tp:treatment-sec sec-type="DNA barcode" id="SECID0EQUAE"><title>DNA barcode.</title><p>We failed to amplify the COI fragments of this species.</p></tp:treatment-sec><tp:treatment-sec sec-type="remarks" id="SECID0EVUAE"><title>Remarks.</title><p>The species was collected from the totally dark region in the cave. The completely unpigmented body without ocelli, and with long, slender antennae suggest that this species is a true troglobiont. These characters were also mentioned in <xref ref-type="bibr" rid="B8">Liu et al. (2017)</xref> who reviewed the morphological adaptations seen in troglobitic glomerids and other millipedes.</p></tp:treatment-sec><ref-list><ref id="B5"><mixed-citation xmlns:xlink="http://www.w3.org/1999/xlink" xlink:type="simple"><person-group><name name-style="western"><surname>Golovatch</surname><given-names>SI</given-names></name><name name-style="western"><surname>Geoffroy</surname><given-names>JJ</given-names></name><name name-style="western"><surname>Mauriès</surname><given-names>JP</given-names></name></person-group> (<year>2006</year>) <article-title>Review of the millipede genus <italic><tp:taxon-name><tp:taxon-name-part taxon-name-part-type="genus">Hyleoglomeris</tp:taxon-name-part></tp:taxon-name></italic> Verhoeff, 1910 (<tp:taxon-name><tp:taxon-name-part taxon-name-part-type="class">Diplopoda</tp:taxon-name-part></tp:taxon-name>, <tp:taxon-name><tp:taxon-name-part taxon-name-part-type="order">Glomerida</tp:taxon-name-part></tp:taxon-name>, <tp:taxon-name><tp:taxon-name-part taxon-name-part-type="family">Glomeridae</tp:taxon-name-part></tp:taxon-name>), with descriptions of new species from caves in Southeast Asia.</article-title><source>Zoosystema</source><volume>28</volume>(<issue>4</issue>): <fpage>887</fpage>–<lpage>915</lpage>.</mixed-citation></ref><ref id="B6"><mixed-citation xmlns:xlink="http://www.w3.org/1999/xlink" xlink:type="simple"><person-group><name name-style="western"><surname>Golovatch</surname><given-names>SI</given-names></name><name name-style="western"><surname>Geoffroy</surname><given-names>JJ</given-names></name><name name-style="western"><surname>VandenSpiegel</surname><given-names>D</given-names></name></person-group> (<year>2013</year>) <article-title>On several new species of the millipede family <tp:taxon-name><tp:taxon-name-part taxon-name-part-type="family">Glomeridae</tp:taxon-name-part></tp:taxon-name> from Vietnam (<tp:taxon-name><tp:taxon-name-part taxon-name-part-type="class">Diplopoda</tp:taxon-name-part></tp:taxon-name>: <tp:taxon-name><tp:taxon-name-part taxon-name-part-type="order">Glomerida</tp:taxon-name-part></tp:taxon-name>).</article-title><source><tp:taxon-name><tp:taxon-name-part taxon-name-part-type="phylum">Arthropoda</tp:taxon-name-part></tp:taxon-name> Selecta</source><volume>22</volume>(<issue>3</issue>): <fpage>201</fpage>–<lpage>206</lpage>. <ext-link xlink:href="10.15298/arthsel.22.3.02" ext-link-type="doi" xlink:type="simple">https://doi.org/10.15298/arthsel.22.3.02</ext-link></mixed-citation></ref><ref id="B8"><mixed-citation xmlns:xlink="http://www.w3.org/1999/xlink" xlink:type="simple"><person-group><name name-style="western"><surname>Liu</surname><given-names>W</given-names></name><name name-style="western"><surname>Golovatch</surname><given-names>S</given-names></name><name name-style="western"><surname>Wesener</surname><given-names>T</given-names></name><name name-style="western"><surname>Tian</surname><given-names>M</given-names></name></person-group> (<year>2017</year>) Convergent Evolution of Unique Morphological Adaptations to a Subterranean Environment in Cave Millipedes (<tp:taxon-name><tp:taxon-name-part taxon-name-part-type="class">Diplopoda</tp:taxon-name-part></tp:taxon-name>). PLoS ONE 12(2): e0170717. <ext-link xlink:href="10.1371/journal.pone.0170717" ext-link-type="doi" xlink:type="simple">https://doi.org/10.1371/journal.pone.0170717</ext-link></mixed-citation></ref></ref-list></tp:taxon-treatment>
